# Supplementary material for: Differences in EEG Event-Related Potentials during Dual Task in Parkinson’s Disease Carriers and Non-Carriers of the G2019S-LRRK2 Mutation
Source: Sensors (Basel). 2023 Oct 6;23(19):8266. doi: 10.3390/s23198266 (PMC10575245; doi:10.3390/s23198266)
Supplement: Supplementary file 1 [file sensors-23-08266-s001.zip]

Archive with 1 entries (1 files):
- sensors-2603089-supplementary.pdf
